# Supplementary material for: Effect of Drying Methods on the Phenolic Profile and Antioxidant Capacity of Pithecellobium dulce (Roxb.) Benth. Aril and Its Inhibitory Properties on Human SW480 Colon Adenocarcinoma Cells
Source: Molecules. 2025 Jan 9;30(2):233. doi: 10.3390/molecules30020233 (PMC11767361; doi:10.3390/molecules30020233)
Supplement: Supplementary file 1 [file molecules-30-00233-s001.zip]

Archive with 1 entries (1 files):
- molecules-3270583-supplementary.pdf
